# Supplementary material for: Therapeutic Actions of Hepatocyte Extracellular Vesicles in a Murine Model of Diet-Induced Steatohepatitis with Fibrosis
Source: Biomedicines. 2025 Jan 23;13(2):274. doi: 10.3390/biomedicines13020274 (PMC11852249; doi:10.3390/biomedicines13020274)
Supplement: Supplementary file 1 [file biomedicines-13-00274-s001.zip]

Archive with 4 entries (4 files):
- Supplemental Table S2.xlsx
- Supplemental Figure S1.tiff
- Supplemental Movie S1 HepG2 NTA10sec.wmv
- Supplemental Table S1.xlsx
