# Supplementary material for: Therapeutic Actions of Hepatocyte Extracellular Vesicles in a Murine Model of Diet-Induced Steatohepatitis with Fibrosis
Source: Biomedicines. 2025 Jan 23;13(2):274. doi: 10.3390/biomedicines13020274 (PMC11852249; doi:10.3390/biomedicines13020274)
Supplement: Supplementary file 1 [file biomedicines-13-00274-s001.zip › Supplemental Table S2.xlsx]

## Sheet: Sheet1
mirnaid	refseqid	genesymbol	duplex	start	end	bindingp	energy	seed	accessibility	au	phylopstem	phylopflank	me	number_of_pairings	binding_region_length	longest_consecutive_pairings	position	validated	TargetScan	miRDB
hsa-miR-122-5p	NM_001384947	COL14A1	TGGAGTGTGACAATGGTGTTTG#TAAATACCATGTCACTCAGAAGACTCTC#.((((((((((.((((((((((#))))))))))))))).......))))).	8414	8442	0.9615384615384616	-20.2	1	0.0110627	0.647	0	0	-7.14013	20	28	15	3UTR		0	0
hsa-miR-122-5p	NM_032888	COL27A1	TGGAGTGTGACAATGGTGTTTG#AAACCCATTGTCATTAGCTCCAA#((((((((((((((((.((((.#))))))))))))))..)))))).	7254	7277	1	-26.1	1	0.0639069	0.647	0.26533334999999997	0.0432814	-3.93757	20	23	14	3UTR		0	0
hsa-miR-122-5p	NM_006690	MMP24	TGGAGTGTGACAATGGTGTTTG#ACACCTGTCCACTCACAT#(((((((.((((..(((((...#)))))))))))))).)).	3760	3778	1	-18.7	1	0.0424653	0.485	1.0690433750000001	1.5608958937500004	-8.39718	16	18	14	3UTR		0	0
hsa-miR-122-5p	NM_002423	MMP7	TGGAGTGTGACAATGGTGTTTG#CAGAATTGATAAGCACTGTTCCTCCACTCCAT#(((((((.((.(((((((((((#.)))))))))))..))))))))).	911	943	1	-21.6	1	0.277061	0.618	3.149778272727273	1.1257058599999998	-9.07598	20	24	11	3UTR		0	0
hsa-miR-148a-3p	XM_011535433	COL10A1	TCAGTGCACTACAGAACTTTGT#ACACTGTATCCCCTAAAATATTTCTGATGGTGCACTA#..((((((((((((((......#.))))).))))))))).	2622	2659	1	-19.5	1	0.0128145	0.544	0	0	-4.957	14	17	9	3UTR		0	1
hsa-miR-148a-3p	NM_000493	COL10A1	TCAGTGCACTACAGAACTTTGT#ACACTGTATCCCCTAAAATATTTCTGATGGTGCACTA#..((((((((((((((......#.))))).))))))))).	2630	2667	1	-19.5	1	0.0128145	0.544	0	0	-4.957	14	17	9	3UTR		0	1
hsa-miR-148a-3p	NM_080645	COL12A1	TCAGTGCACTACAGAACTTTGT#CTGTAGTCACTGGT#((((((.(((((((........#))))))))))))).	6668	6682	1	-17.7	0	0.00519113	0.559	4.087556285714286	3.3226037037500005	-6.44976	13	14	13	3UTR		0	0
hsa-miR-148a-3p	NM_000094	COL7A1	TCAGTGCACTACAGAACTTTGT#TAGAGGCTTGTGTGCACGTGAG#(((((((((.((((..(((((.#)))))..)))))))))).))).	8980	9002	1	-18.9	1	5.204529e-05	0.412	2.81337	3.0863131225000004	-6.14858	18	22	10	3UTR		0	0
hsa-miR-148a-3p	NM_002428	MMP15	TCAGTGCACTACAGAACTTTGT#GCGGGGGTTCCGTGTCCACCCCCATACATTTATTTCTGTAAATAATGTGCACTGAA#((((((((((((((((......#.)))))))......))))))))).	3986	4042	1	-21.1	1	0.00283888	0.644	0	0	-3.93757	16	24	9	3UTR		1	1
hsa-miR-191-5p	NM_001379500	COL18A1	CAACGGAATCCCAAAAGCAGCTG#CAGGATTTCCTGCTTTGGGAAGCCGTG#..((((..((((.(((((((...#.)))))))))))..)))).	4404	4431	1	-23.2	0	2.863744e-07	0.426	0	0	-10.1035	15	19	11	3UTR		0	0
hsa-miR-423-3p	NM_173465	COL23A1	AGCTCGGTCTGAGGCCCCTCAGT#CTGAGGGGCACCCTTGGGCCTGGGCTT#((((((((((((((((((((((.#)))))))))...)))))))).))))).	2022	2049	1	-35.1	1	7.197696e-08	0.412	0.42383264230769224	0.6802862324999999	-3.93757	22	27	9	3UTR		0	0
hsa-miR-423-3p	NM_002428	MMP15	AGCTCGGTCTGAGGCCCCTCAGT#GCTGGTGGGTGCCTAGGCCTGGGCA#.(((((((((.((((((((((((#))))).))).))))))))).)))).	3511	3536	1	-30.8	1	1.733624e-06	0.309	0	0	-6.6181	21	25	9	3UTR		0	0
hsa-miR-423-3p	NM_002429	MMP19	AGCTCGGTCTGAGGCCCCTCAGT#ACTGAGCAAGGGCCTTGGAATCCTTGAGA#..(((((((((((((((((((((#))))))...))))))))))....))))).	2026	2055	1	-27.1	1	0.00143755	0.544	4.243775142857143	3.63451	-4.957	21	29	10	3UTR		0	0
hsa-miR-423-3p	NM_006690	MMP24	AGCTCGGTCTGAGGCCCCTCAGT#GCTGGGGTCGTACAGCTGAAGTGGTGGGTGCATTGGCCTAGGCTGAGCG#.(((((((((.((((((((((((#)))))))...........................)))))))))))))).	2095	2144	1	-31.5	1	1.768437e-05	0.382	0.7109920512820513	0.9467091375000003	-6.6181	21	49	14	3UTR		0	0
hsa-miR-423-3p	NM_006690	MMP24	AGCTCGGTCTGAGGCCCCTCAGT#CTGAGGGGCAGCTCTGGCCAGTGCTC#(((.(((((.((((((((((((.#)))))))))..))).)))).).))).	2047	2073	1	-30.9	0	0.000693624	0.294	1.7800034999999998	0.9261304750000001	-8.2121	20	26	9	3UTR		0	0
hsa-miR-423-3p	NM_002424	MMP8	AGCTCGGTCTGAGGCCCCTCAGT#CTGATGTTCGTCAGTTCTTTACTTCTATTTCCTGGGGTACTCAGGAGGGCA#.((((..((((((..(((.(((.#.))))))..)))))).)))).	2629	2680	1	-24.2	0	0.000387471	0.559	0	0	-8.83026	16	21	6	3UTR		0	0
hsa-miR-423-3p	NM_003255	TIMP2	AGCTCGGTCTGAGGCCCCTCAGT#GTGGGAGCCTCCCTCTGAGCC#.((((((...((((((((.(...#).))).)))))...)))))).	1591	1612	1	-26	1	1.151066e-05	0.471	0	0	-8.40586	15	21	6	3UTR		0	0
hsa-miR-423-5p	NM_001613	ACTA2	TGAGGGGCAGAGAGCGAGACTTT#CTCCTCTCTGTCTCTA#..((((((((((((.(((.....#))))))))))))))).	1212	1228	1	-24.5	1	0.207545	0.574	2.3947763316666664	1.6730469035000004	-5.69245	15	16	15	3UTR		0	0
hsa-miR-423-5p	NM_004370	COL12A1	TGAGGGGCAGAGAGCGAGACTTT#AGTCTGTAGACATTTTTGCCTTTGCCCTTGAA#(.((((((((((.((((((....#.)))))))))))))))).).	11039	11071	1	-23.4	1	0.00631158	0.618	0	0	-6.39038	17	20	16	3UTR		0	0
hsa-miR-423-5p	XM_011535434	COL12A1	TGAGGGGCAGAGAGCGAGACTTT#AGTCTGTAGACATTTTTGCCTTTGCCCTTGAA#(.((((((((((.((((((....#.)))))))))))))))).).	9847	9879	1	-23.4	1	0.00631158	0.618	0	0	-6.39038	17	20	16	3UTR		0	0
hsa-miR-423-5p	NM_001384947	COL14A1	TGAGGGGCAGAGAGCGAGACTTT#TCTTGCCCACTCTGCTCCA#...(((((((((.((((((....#))))))...))))))))).	5776	5795	1	-24.7	0	0.0776857	0.529	0	0	-7.80367	15	19	9	3UTR		0	0
hsa-miR-423-5p	NM_001384947	COL14A1	TGAGGGGCAGAGAGCGAGACTTT#AGGTTCTCTTTCTGTCCTTCT#.(((((((((((((.((..((..#))..)).))))))))))))).	7924	7945	1	-24.2	1	0.216491	0.559	0	0	-4.52877	17	21	13	3UTR		0	0
hsa-miR-423-5p	NM_020882	COL20A1	TGAGGGGCAGAGAGCGAGACTTT#AAGGTCTTGCTCTGTCACCCA#...(((..(.(((((((((((((#))))))))))))).)..))).	7676	7697	1	-26.5	0	0.00936285	0.515	0.13420730769230765	0.026348599999999958	-11.6144	17	21	13	3UTR		0	0
hsa-miR-423-5p	NM_152890	COL24A1	TGAGGGGCAGAGAGCGAGACTTT#GTGTTGCTTGGTGCTCTTTC#.((((((((..((((((.((...#)).))))))..)))))))).	6029	6049	1	-21.6	1	0.013013	0.574	3.28411	2.6149494349999998	-7.86061	16	20	8	3UTR		0	0
hsa-miR-423-5p	NM_198721	COL25A1	TGAGGGGCAGAGAGCGAGACTTT#TCTTTTTTTCTGCTCCTCT#.(((((((((((((.((((....#)))).))))))))))))).	4887	4906	1	-24.9	1	0.0574462	0.662	0	0	-4.52877	17	19	13	3UTR		0	0
hsa-miR-423-5p	XM_011532333	COL25A1	TGAGGGGCAGAGAGCGAGACTTT#TCTTTTTTTCTGCTCCTCT#.(((((((((((((.((((....#)))).))))))))))))).	5013	5032	1	-24.9	1	0.0574462	0.662	0	0	-4.52877	17	19	13	3UTR		0	0
hsa-miR-423-5p	NM_001303110	COL4A1	TGAGGGGCAGAGAGCGAGACTTT#TCTCGTATTTTCTTTGTTCTTCT#.((((((((((((((((((....#))))))....)))))))))))).	1880	1903	1	-22.4	1	0.0258897	0.544	1.5859815818181817	2.10624	-3.79332	18	23	12	3UTR		0	0
hsa-miR-423-5p	NM_001278074	COL5A1	TGAGGGGCAGAGAGCGAGACTTT#AAGTCTCGCTCTTGCCA#.....((((.((((((((((((.#)))))))))))))))).	7814	7831	1	-27.3	0	0.00553607	0.544	0.0984257	-0.230185	-14.9081	16	17	16	3UTR		0	0
hsa-miR-423-5p	NM_000093	COL5A1	TGAGGGGCAGAGAGCGAGACTTT#AAGTCTCGCTCTTGCCA#.....((((.((((((((((((.#)))))))))))))))).	7816	7833	1	-27.3	0	0.00553607	0.544	0.0984257	-0.230185	-14.9081	16	17	16	3UTR		0	0
hsa-miR-423-5p	NM_015719	COL5A3	TGAGGGGCAGAGAGCGAGACTTT#CTCCGTCGCTGCCCTTCAC#((((((((((.((..(((.....#)))..)).)))))))))).	5716	5735	1	-24.9	1	0.177465	0.397	1.4890440999999999	1.3868620690000002	-8.35464	15	19	10	3UTR		0	0
hsa-miR-423-5p	NM_057166	COL6A3	TGAGGGGCAGAGAGCGAGACTTT#GGTGCTAATGTGTCTGTGGACCCTCGCTCTCTGTCTCCAG#((.(((((((((((((((..(((#.)))..))))))))))))))))).	8121	8161	1	-28.8	0	0.00175158	0.515	0.7027102933333335	1.1624110924999997	-5.49511	20	24	17	3UTR		0	0
hsa-miR-423-5p	NM_057167	COL6A3	TGAGGGGCAGAGAGCGAGACTTT#GGTGCTAATGTGTCTGTGGACCCTCGCTCTCTGTCTCCAG#((.(((((((((((((((..(((#.)))..))))))))))))))))).	9324	9364	1	-28.8	0	0.00175158	0.515	2.9180155999999995	2.22496	-5.49511	20	24	17	3UTR		0	0
hsa-miR-423-5p	NM_005940	MMP11	TGAGGGGCAGAGAGCGAGACTTT#AGGTCCTGGCAAACCTGGCTGCCCTGTCTCCATCCCTGTCCCTCAG#((((((((((.((..(((((...#.)))))..)).)))))))))).	1752	1798	0.9807692307692307	-28.4	1	0.000944581	0.368	0.020404699999999977	-0.0972697	-8.35464	17	22	10	3UTR		0	0
hsa-miR-423-5p	NM_004995	MMP14	TGAGGGGCAGAGAGCGAGACTTT#AGGTCCCCTGAGGGCTGAGTGGGAGGGCGGCCCTTTCCAGCCTCTGCCCCTCAG#((((((((((((.((..((....#.))..)))))))))))))).	2182	2236	1	-30.1	1	4.061461e-06	0.368	0.4125786666666667	0.286562	-5.45975	16	20	14	3UTR		0	1
hsa-miR-423-5p	NM_002428	MMP15	TGAGGGGCAGAGAGCGAGACTTT#GGGTCCGGCAGCTTCTGCCCCC#...(((((((((.((..(((((.#)))))..))...))))))))).	3930	3952	1	-25	0	1.643622e-07	0.324	0	0	-8.03672	16	22	9	3UTR		0	0
hsa-miR-423-5p	NM_005941	MMP16	TGAGGGGCAGAGAGCGAGACTTT#CTGGTTTTTCTGCTCCTCC#.((((((((((((((.((.....#)).))))).))))))))).	9155	9174	1	-23.9	1	0.0455004	0.559	2.6492219333333327	2.74689	-4.02637	16	19	9	3UTR		0	0
hsa-miR-423-5p	NM_001272101	MMP19	TGAGGGGCAGAGAGCGAGACTTT#GAGGTTGGGGTATCTTGGAGCTCCTCAGAGCCCTTCT#.(((((((...(((.(((.((((#.))))))))))...))))))).	2677	2714	0.9914529914529915	-21.9	1	0.00231152	0.5	0	0	-9.65244	17	22	10	3UTR		0	0
hsa-miR-423-5p	NM_004530	MMP2	TGAGGGGCAGAGAGCGAGACTTT#AAAGTCCGAATCTCTGCTCCCTGCAG#(((((((((((((.((.((((((#))))))))..))))))).)))).)).	3130	3156	1	-27.6	1	2.292277e-06	0.471	1.8634684666666668	1.78176	-4.79441	21	26	8	3UTR		0	0
hsa-miR-423-5p	NM_004530	MMP2	TGAGGGGCAGAGAGCGAGACTTT#AGAGTAAGCTCTAGTCCCTCT#.(((((((..(((((...(((((#)))))..))))).))))))).	3223	3244	1	-24.3	1	0.00104822	0.5	2.529528428571428	1.75927	-6.32527	17	21	7	3UTR		0	0
hsa-miR-423-5p	NM_001127891	MMP2	TGAGGGGCAGAGAGCGAGACTTT#AGAGTAAGCTCTAGTCCCTCT#.(((((((..(((((...(((((#)))))..))))).))))))).	3110	3131	1	-24.3	1	0.00104822	0.5	0.33563644285714284	-0.00571835	-6.32527	17	21	7	3UTR		0	0
hsa-miR-423-5p	NM_001302509	MMP2	TGAGGGGCAGAGAGCGAGACTTT#AGAGTAAGCTCTAGTCCCTCT#.(((((((..(((((...(((((#)))))..))))).))))))).	2853	2874	1	-24.3	1	0.00104822	0.5	0.33563644285714284	-0.00571835	-6.32527	17	21	7	3UTR		0	0
hsa-miR-423-5p	NM_001302510	MMP2	TGAGGGGCAGAGAGCGAGACTTT#AGAGTAAGCTCTAGTCCCTCT#.(((((((..(((((...(((((#)))))..))))).))))))).	2846	2867	1	-24.3	1	0.00104822	0.5	0.33563644285714284	-0.00571835	-6.32527	17	21	7	3UTR		0	0
hsa-miR-423-5p	NM_006690	MMP24	TGAGGGGCAGAGAGCGAGACTTT#GGGTCTTGTGTCCCCATCTGTGGACCCCTCT#.((((((((.((((((((((((.#))))))))).......))).))..)))))).	3881	3912	1	-24.5	1	5.321164e-05	0.426	1.028463089473684	0.705693	-5.03583	20	31	9	3UTR		0	0
hsa-miR-423-5p	NM_001355003	MMP24OS	TGAGGGGCAGAGAGCGAGACTTT#AGGCTCTGGGGCCCCCAGTGCTTTGCCCCTCT#.(((((((((((.((........#.)).))))))))))).	1162	1194	1	-23.9	1	0.00142963	0.368	-1.16035	-0.0901347	-5.3155	13	16	11	3UTR		0	0
hsa-miR-423-5p	NM_002424	MMP8	TGAGGGGCAGAGAGCGAGACTTT#TTCCTCTCCTGCCTCCTCC#.(((((((((((((.(((.....#)))))))).)))).)))).	2568	2587	1	-22.9	1	0.209755	0.485	0	0	-4.52877	16	19	8	3UTR		0	0
hsa-miR-423-5p	NM_002424	MMP8	TGAGGGGCAGAGAGCGAGACTTT#AAAGTAAGCCTTTTTGTCACCTCAA#(((((((((((((((...(((((#)))))..)).)))))))).))))).	1739	1764	1	-21.1	1	0.124295	0.691	0	0	-4.17062	20	25	8	3UTR		0	0
hsa-miR-423-5p	NM_003255	TIMP2	TGAGGGGCAGAGAGCGAGACTTT#GGGTCTTGCTGTGCCCTC#...((((((...((((((((((.#)))))))))).)))))).	1940	1958	1	-23.7	0	7.692254e-05	0.456	0	0	-13.9286	16	18	10	3UTR		0	0
hsa-miR-423-5p	NM_000362	TIMP3	TGAGGGGCAGAGAGCGAGACTTT#GGGGTTGGCAGGATGGTGACATTGAACATGATTGCTCTCTGTCTCTTT#.((((((((((((((((......#.)))))))))))))))).	2592	2640	1	-26.5	1	0.0347711	0.647	0	0	-3.79332	16	18	16	3UTR	MIRT038122	0	0
hsa-miR-483-5p	NM_152888	COL22A1	AAGACGGGAGGAAAGAAGGGAG#CTGTGTAAGGCCCCTTCAAGTTCCTCTTGTTG#..(((((((((((.((((((..#.))))))...))))))))))).	6147	6179	0.9615384615384616	-25	1	0.00182768	0.691	-0.231588	-0.215554	-5.81384	17	22	11	3UTR		0	0
hsa-miR-483-5p	XM_011516884	COL22A1	AAGACGGGAGGAAAGAAGGGAG#CTGTGTAAGGCCCCTTCAAGTTCCTCTTGTTG#..(((((((((((.((((((..#.))))))...))))))))))).	6048	6080	0.9615384615384616	-25	1	0.00182768	0.691	0	0	-5.81384	17	22	11	3UTR		0	0
hsa-miR-483-5p	NM_000090	COL3A1	AAGACGGGAGGAAAGAAGGGAG#CTCCTCTTTTTTCTTGTCA#..((((((((((((((..((((#)))))))))))))))))).	5130	5149	1	-21.6	1	0.0194592	0.632	1.171915914285714	1.3208	-4.957	18	19	18	3UTR		0	0
hsa-miR-483-5p	NM_001303110	COL4A1	AAGACGGGAGGAAAGAAGGGAG#CTCCTTTCTTTCCGGAGTTG#..(((....(((((((((((((#)))))))))))))...))).	2514	2534	1	-22.1	0	0.000187725	0.618	0.0177143	0.35360010872435904	-11.7717	16	20	13	3UTR		0	0
hsa-miR-483-5p	NM_000092	COL4A4	AAGACGGGAGGAAAGAAGGGAG#CTCCCTTTCAGTGGTTCCTTCTGTTTTG#(((((((((((((.((((((((#))))))))......))))))))))))).	5470	5498	1	-25	1	0.0494144	0.529	1.0631514846153847	2.06627	-4.79441	21	28	13	3UTR		0	0
hsa-miR-483-5p	NM_001278074	COL5A1	AAGACGGGAGGAAAGAAGGGAG#CTCCCTGCTTTCTTTATCCTGTTA#..(((((((((((((.((((((#)))))).))))))...))))))).	7043	7067	1	-25.3	1	0.439242	0.485	-0.213411	0.5608024974999999	-5.19005	19	24	7	3UTR		0	0
hsa-miR-483-5p	NM_000093	COL5A1	AAGACGGGAGGAAAGAAGGGAG#CTCCCTGCTTTCTTTATCCTGTTA#..(((((((((((((.((((((#)))))).))))))...))))))).	7045	7069	1	-25.3	1	0.439242	0.485	-0.213411	0.5608024974999999	-5.19005	19	24	7	3UTR		0	0
hsa-miR-483-5p	NM_020351	COL8A1	AAGACGGGAGGAAAGAAGGGAG#TCCTGTCTCAGCCTCCCGA#....(((((((..(((.((((.#)))).)))...))))))).	3678	3697	1	-21.2	0	0.000256452	0.456	-0.298181	-0.191471	-14.1825	14	19	7	3UTR		0	0
hsa-miR-483-5p	NM_001850	COL8A1	AAGACGGGAGGAAAGAAGGGAG#TCCTGTCTCAGCCTCCCGA#....(((((((..(((.((((.#)))).)))...))))))).	3740	3759	1	-21.2	0	0.000256452	0.456	-0.126465	-0.652441	-14.1825	14	19	7	3UTR		0	0
hsa-miR-483-5p	NM_002428	MMP15	AAGACGGGAGGAAAGAAGGGAG#TTCCCTGTGCCTCCTCCCTCC#..((.(((((((....((((((#)))))).....))))))))).	3401	3422	1	-22.2	0	0.326992	0.382	0	0	-12.1905	15	21	9	3UTR		0	0
hsa-miR-483-5p	NM_002428	MMP15	AAGACGGGAGGAAAGAAGGGAG#CTTCCTCTTTTCCTTCCC#.....((((((((((.((((((#)))))).)))))))))).	3742	3760	1	-21.7	0	0.0789467	0.426	0	0	-13.8986	16	18	10	3UTR		0	0
hsa-miR-483-5p	NM_002429	MMP19	AAGACGGGAGGAAAGAAGGGAG#CTCCCTCCCTCCCA#.....((((((...(.((((((#))))))))))))).	2462	2476	1	-20.4	0	0.045531	0.471	2.8527973333333336	2.8796074975000003	-19.3914	13	14	13	3UTR		0	0
hsa-miR-483-5p	NM_003254	TIMP1	AAGACGGGAGGAAAGAAGGGAG#CTCCCATCTTTCTTCCGGA#....(.((((((((((.(((((#))))).)))))))))).).	722	741	0.9743589743589745	-25.4	0	0.0337375	0.507	0.925345	1.4235803324999998	-11.4475	16	19	10	3UTR		0	0
hsa-miR-483-5p	NM_003255	TIMP2	AAGACGGGAGGAAAGAAGGGAG#TTTCCTTTGGTTCTTTGAGCATCTTTGCTTTCATTCGTCTCCCGTCTTT#(((((((((((((.(((((.((#.)).))))).)))..)))))))))).	3010	3059	1	-23.6	1	0.0611255	0.618	0	0	-4.79441	20	26	10	3UTR		0	1
hsa-miR-92a-3p	NM_001384947	COL14A1	TATTGCACTTGTCCCGGCCTGT#GGGCAGGGGCGGGGGGCGGTT#.(((((.((((((((.((((..#)))).))))))))..))))).	8073	8094	1	-24.6	0	3.299378e-05	0.456	0	0	-5.57006	17	21	8	3UTR		0	0
hsa-miR-92a-3p	NM_001850	COL8A1	TATTGCACTTGTCCCGGCCTGT#CAGGCTGGAGTGCAGTAG#(((((((((....((((((((.#))))))))))))))))).	3674	3692	1	-25.6	1	7.398915e-06	0.471	-0.457926	-1.35898	-12.6408	17	18	17	3UTR		0	0
hsa-miR-92a-3p	NM_005202	COL8A2	TATTGCACTTGTCCCGGCCTGT#AGGCTGGGAGAGAAAGGGTGCC#....((((((.(((((((((..#))))))))).).....))))).	3518	3540	0.978022	-23.7	0	0.0014599	0.412	3.0733458333333337	2.940968206249999	-12.3713	15	22	9	3UTR		0	0
hsa-miR-92a-3p	NM_001294347	COL8A2	TATTGCACTTGTCCCGGCCTGT#AGGCTGGGAGAGAAAGGGTGCC#....((((((.(((((((((..#))))))))).).....))))).	3373	3395	0.978022	-23.7	0	0.0014599	0.412	1.9113626666666665	2.7655671187499995	-12.3713	15	22	9	3UTR		0	0
hsa-miR-92a-3p	NM_004995	MMP14	TATTGCACTTGTCCCGGCCTGT#GCAGGGCGGGGCTGGGTCGGTGC#(((((..((.((((((.(((((#))))).)))))).))..))))).	3618	3641	1	-26.1	0	7.68224e-06	0.412	2.491407166666667	1.8537174249999997	-8.62473	18	23	6	3UTR		0	0
hsa-miR-92a-3p	NM_005941	MMP16	TATTGCACTTGTCCCGGCCTGT#AGGAACTGTGTCATTTTGGGACATGTGCAAA#..((((((.((((((((.....#.)))))))).)))))).	4965	4996	1	-21.5	1	0.0033542	0.574	0.6640066250000001	0.5799227827499999	-6.01339	14	17	8	3UTR		1	1
hsa-miR-92a-3p	NM_006690	MMP24	TATTGCACTTGTCCCGGCCTGT#GCAGGCTCCCTGGGACAGGCAGGGAACAACTGCGG#...(((((((((((((((((((#)))))))....))))))))...........)))).	3663	3698	1	-24.7	0	0.000175838	0.485	2.215592308823528	1.4710086549999999	-6.51454	19	35	8	3UTR		0	0
