# Supplementary material for: Therapeutic Actions of Hepatocyte Extracellular Vesicles in a Murine Model of Diet-Induced Steatohepatitis with Fibrosis
Source: Biomedicines. 2025 Jan 23;13(2):274. doi: 10.3390/biomedicines13020274 (PMC11852249; doi:10.3390/biomedicines13020274)
Supplement: Supplementary file 1 [file biomedicines-13-00274-s001.zip › Supplemental Table S1.xlsx]

## Sheet: human.raw.counts
miRNA	HepG2_EV_1	HepG2_EV_2	HepG2_EV_3	Ave value
hsa-miR-191-5p	1275	2386	1726	1795.67
hsa-miR-320a	646	1162	910	906
hsa-miR-148a-3p	914	1367	888	1056.33
hsa-miR-423-5p	645	1007	881	844.333
hsa-miR-483-5p	674	904	667	748.333
hsa-miR-192-5p	234	327	259	273.333
hsa-miR-423-3p	318	338	226	294
hsa-miR-21-5p	637	268	219	374.667
hsa-miR-92a-3p	268	218	153	213
hsa-miR-122-5p	216	98	130	148
hsa-miR-378a-3p	143	142	111	132
hsa-miR-183-5p	85	154	98	112.333
hsa-miR-182-5p	75	125	82	94
hsa-miR-3615	92	89	69	83.3333
hsa-miR-26a-5p	152	107	60	106.333
hsa-miR-30d-5p	135	104	57	98.6667
hsa-miR-146a-5p	85	129	55	89.6667
hsa-miR-99b-5p	132	83	54	89.6667
hsa-miR-24-3p	80	74	47	67
hsa-miR-342-3p	96	90	47	77.6667
hsa-miR-1292-5p	35	55	45	45
hsa-miR-1307-3p	36	48	42	42
hsa-let-7g-5p	49	55	39	47.6667
hsa-miR-151a-3p	70	52	39	53.6667
hsa-miR-484	30	47	39	38.6667
hsa-miR-25-3p	66	65	38	56.3333
hsa-miR-93-5p	56	64	38	52.6667
hsa-miR-140-3p	72	67	35	58
hsa-miR-224-5p	50	49	33	44
hsa-miR-574-3p	39	45	33	39
hsa-miR-193b-3p	25	38	32	31.6667
hsa-miR-330-3p	46	52	32	43.3333
hsa-miR-532-5p	37	38	32	35.6667
hsa-miR-483-3p	55	35	25	38.3333
hsa-miR-455-5p	26	23	23	24
hsa-miR-146b-5p	71	63	22	52
hsa-miR-186-5p	33	30	21	28
hsa-miR-30c-5p	20	13	21	18
hsa-miR-185-5p	10	29	19	19.3333
hsa-miR-221-3p	38	20	18	25.3333
hsa-miR-197-3p	30	31	17	26
hsa-miR-20a-5p	21	25	17	21
hsa-miR-17-5p	29	28	16	24.3333
hsa-miR-1180-3p	18	16	15	16.3333
hsa-miR-361-3p	15	14	15	14.6667
hsa-miR-941	22	23	15	20
hsa-miR-200b-3p	28	24	14	22
hsa-miR-23b-3p	21	22	14	19
hsa-miR-1246	14	32	13	19.6667
hsa-miR-29a-3p	19	15	13	15.6667
hsa-miR-320b	10	11	13	11.3333
hsa-miR-22-3p	21	7	12	13.3333
hsa-miR-345-5p	10	9	12	10.3333
hsa-miR-99b-3p	12	20	12	14.6667
hsa-miR-744-5p	7	9	11	9
hsa-let-7a-5p	23	16	10	16.3333
hsa-miR-106b-3p	23	18	10	17
hsa-miR-23a-3p	11	7	10	9.33333
hsa-let-7i-5p	12	10	9	10.3333
hsa-miR-125a-5p	20	10	9	13
hsa-miR-339-3p	8	6	9	7.66667
hsa-miR-425-5p	22	9	9	13.3333
hsa-miR-128-3p	29	8	8	15
hsa-miR-328-3p	12	6	8	8.66667
hsa-miR-7706	5	8	8	7
hsa-miR-148a-5p	23	7	7	12.3333
hsa-miR-148b-3p	14	25	7	15.3333
hsa-miR-27b-3p	6	0	7	4.33333
hsa-miR-3934-5p	2	8	7	5.66667
hsa-miR-4326	14	6	7	9
hsa-miR-103a-3p	6	5	6	5.66667
hsa-miR-652-3p	1	1	6	2.66667
hsa-miR-760	6	5	6	5.66667
hsa-miR-106b-5p	2	0	5	2.33333
hsa-miR-222-3p	21	12	5	12.6667
hsa-miR-361-5p	2	12	5	6.33333
hsa-miR-425-3p	12	5	5	7.33333
hsa-miR-501-3p	5	7	5	5.66667
hsa-let-7f-5p	12	7	4	7.66667
hsa-miR-1304-5p	0	0	4	1.33333
hsa-miR-149-5p	7	6	4	5.66667
hsa-miR-181a-5p	7	3	4	4.66667
hsa-miR-18a-3p	0	2	4	2
hsa-miR-28-3p	22	25	4	17
hsa-miR-455-3p	14	3	4	7
hsa-miR-664a-5p	1	2	4	2.33333
hsa-miR-7-5p	18	5	4	9
hsa-miR-877-3p	5	3	4	4
hsa-miR-940	2	6	4	4
hsa-miR-145-5p	7	3	3	4.33333
hsa-miR-194-5p	7	7	3	5.66667
hsa-miR-26b-5p	11	6	3	6.66667
hsa-miR-30e-3p	16	6	3	8.33333
hsa-miR-3190-3p	0	1	3	1.33333
hsa-miR-4745-5p	2	0	3	1.66667
hsa-miR-500a-3p	3	5	3	3.66667
hsa-miR-628-3p	1	1	3	1.66667
hsa-miR-877-5p	4	3	3	3.33333
hsa-miR-93-3p	4	1	3	2.66667
hsa-miR-126-3p	7	2	2	3.66667
hsa-miR-1269b	3	2	2	2.33333
hsa-miR-1290	1	3	2	2
hsa-miR-16-2-3p	0	1	2	1
hsa-miR-200c-3p	1	2	2	1.66667
hsa-miR-210-3p	7	2	2	3.66667
hsa-miR-219a-1-3p	2	2	2	2
hsa-miR-27a-5p	5	3	2	3.33333
hsa-miR-3174	0	0	2	0.666667
hsa-miR-3180-5p	0	0	2	0.666667
hsa-miR-324-3p	3	2	2	2.33333
hsa-miR-326	2	0	2	1.33333
hsa-miR-335-5p	4	0	2	2
hsa-miR-3928-3p	0	0	2	0.666667
hsa-miR-4449	2	3	2	2.33333
hsa-miR-452-5p	0	1	2	1
hsa-miR-4746-5p	2	2	2	2
hsa-miR-502-3p	0	1	2	1
hsa-miR-505-3p	2	0	2	1.33333
hsa-miR-574-5p	3	2	2	2.33333
hsa-miR-584-5p	0	1	2	1
hsa-miR-625-3p	6	6	2	4.66667
hsa-miR-874-3p	4	4	2	3.33333
hsa-miR-92b-3p	0	0	2	0.666667
hsa-let-7b-5p	1	2	1	1.33333
hsa-let-7c-5p	11	6	1	6
hsa-miR-101-3p	1	0	1	0.666667
hsa-miR-10a-5p	2	0	1	1
hsa-miR-1226-3p	0	0	1	0.333333
hsa-miR-1276	0	0	1	0.333333
hsa-miR-1303	3	4	1	2.66667
hsa-miR-1306-5p	1	0	1	0.666667
hsa-miR-130b-5p	0	0	1	0.333333
hsa-miR-132-3p	0	1	1	0.666667
hsa-miR-140-5p	1	1	1	1
hsa-miR-143-3p	2	1	1	1.33333
hsa-miR-146b-3p	1	0	1	0.666667
hsa-miR-15b-3p	0	0	1	0.333333
hsa-miR-15b-5p	0	0	1	0.333333
hsa-miR-181d-5p	3	0	1	1.33333
hsa-miR-185-3p	0	0	1	0.333333
hsa-miR-190b	0	2	1	1
hsa-miR-199b-3p	1	0	1	0.666667
hsa-miR-19b-3p	0	0	1	0.333333
hsa-miR-2277-5p	0	1	1	0.666667
hsa-miR-30a-5p	1	2	1	1.33333
hsa-miR-30b-5p	1	1	1	1
hsa-miR-30e-5p	8	3	1	4
hsa-miR-31-5p	0	0	1	0.333333
hsa-miR-3170	0	2	1	1
hsa-miR-3179	0	0	1	0.333333
hsa-miR-320e	0	1	1	0.666667
hsa-miR-335-3p	1	2	1	1.33333
hsa-miR-339-5p	12	6	1	6.33333
hsa-miR-3689e	0	0	1	0.333333
hsa-miR-374b-5p	1	0	1	0.666667
hsa-miR-4429	1	1	1	1
hsa-miR-4654	0	1	1	0.666667
hsa-miR-4664-3p	0	0	1	0.333333
hsa-miR-4664-5p	0	0	1	0.333333
hsa-miR-4667-5p	0	0	1	0.333333
hsa-miR-4753-5p	0	0	1	0.333333
hsa-miR-4755-5p	0	1	1	0.666667
hsa-miR-4782-5p	0	0	1	0.333333
hsa-miR-486-5p	0	1	1	0.666667
hsa-miR-494-3p	0	0	1	0.333333
hsa-miR-500a-5p	0	0	1	0.333333
hsa-miR-505-5p	1	0	1	0.666667
hsa-miR-516a-5p	0	0	1	0.333333
hsa-miR-548o-3p	3	1	1	1.66667
hsa-miR-551a	0	0	1	0.333333
hsa-miR-5708	0	0	1	0.333333
hsa-miR-576-3p	1	2	1	1.33333
hsa-miR-589-5p	1	0	1	0.666667
hsa-miR-651-5p	0	2	1	1
hsa-miR-6510-3p	0	0	1	0.333333
hsa-miR-659-5p	1	0	1	0.666667
hsa-miR-671-5p	2	5	1	2.66667
hsa-miR-6728-5p	1	0	1	0.666667
hsa-miR-676-3p	0	0	1	0.333333
hsa-miR-6764-5p	0	0	1	0.333333
hsa-miR-6805-5p	0	0	1	0.333333
hsa-miR-6819-5p	0	0	1	0.333333
hsa-miR-6821-5p	0	0	1	0.333333
hsa-miR-6859-5p	2	2	1	1.66667
hsa-miR-6862-5p	1	0	1	0.666667
hsa-miR-6866-5p	0	0	1	0.333333
hsa-miR-6881-3p	0	0	1	0.333333
hsa-miR-766-3p	2	1	1	1.33333
hsa-miR-769-5p	1	2	1	1.33333
hsa-miR-92b-5p	0	0	1	0.333333
hsa-miR-96-5p	2	1	1	1.33333
hsa-miR-99a-5p	2	4	1	2.33333
hsa-let-7a-3p	0	0	0	0
hsa-let-7b-3p	0	0	0	0
hsa-let-7c	0	0	0	0
hsa-let-7c-3p	0	0	0	0
hsa-let-7d-3p	0	0	0	0
hsa-let-7d-5p	1	0	0	0.333333
hsa-let-7e-3p	0	0	0	0
hsa-let-7e-5p	0	2	0	0.666667
hsa-let-7f-1-3p	0	0	0	0
hsa-let-7f-2-3p	0	0	0	0
hsa-let-7i-3p	0	0	0	0
hsa-miR-1-3p	0	0	0	0
hsa-miR-100-5p	5	3	0	2.66667
hsa-miR-103a-2-5p	1	0	0	0.333333
hsa-mir-106a	0	0	0	0
hsa-miR-106a-5p	0	0	0	0
hsa-miR-107	0	0	0	0
hsa-miR-10a-3p	0	0	0	0
hsa-miR-10b-3p	0	1	0	0.333333
hsa-miR-10b-5p	1	0	0	0.333333
hsa-miR-122-3p	0	1	0	0.333333
hsa-miR-1224-5p	0	1	0	0.333333
hsa-miR-1234-3p	0	1	0	0.333333
hsa-miR-1248	0	0	0	0
hsa-miR-1249-3p	1	0	0	0.333333
hsa-miR-1249-5p	0	0	0	0
hsa-miR-1250-5p	1	0	0	0.333333
hsa-miR-1254	0	3	0	1
hsa-miR-125a-3p	0	0	0	0
hsa-miR-125b-1-3p	0	0	0	0
hsa-miR-125b-2-3p	0	0	0	0
hsa-miR-125b-5p	0	0	0	0
hsa-miR-126-5p	0	0	0	0
hsa-miR-1266-5p	1	0	0	0.333333
hsa-miR-127-3p	1	1	0	0.666667
hsa-miR-127-5p	0	0	0	0
hsa-miR-128-1-5p	0	0	0	0
hsa-miR-1287-5p	2	0	0	0.666667
hsa-miR-129-1-3p	0	0	0	0
hsa-miR-129-5p	0	0	0	0
hsa-miR-1291	0	2	0	0.666667
hsa-miR-1293	1	1	0	0.666667
hsa-miR-1296-5p	1	0	0	0.333333
hsa-miR-1301-3p	2	1	0	1
hsa-miR-1306-3p	0	0	0	0
hsa-miR-1307-5p	0	2	0	0.666667
hsa-miR-130a-3p	0	1	0	0.333333
hsa-miR-130b-3p	0	0	0	0
hsa-miR-132-5p	0	0	0	0
hsa-miR-1323	0	1	0	0.333333
hsa-miR-133a-3p	1	0	0	0.333333
hsa-miR-134-5p	0	0	0	0
hsa-miR-1343-3p	1	0	0	0.333333
hsa-miR-135b-5p	4	2	0	2
hsa-miR-136-3p	0	0	0	0
hsa-miR-136-5p	0	0	0	0
hsa-miR-137	0	0	0	0
hsa-miR-139-3p	0	0	0	0
hsa-miR-139-5p	1	0	0	0.333333
hsa-miR-141-3p	0	0	0	0
hsa-miR-142-3p	0	0	0	0
hsa-miR-142-5p	0	0	0	0
hsa-miR-143-5p	0	0	0	0
hsa-miR-144-5p	0	0	0	0
hsa-miR-145-3p	1	0	0	0.333333
hsa-miR-148b-5p	0	0	0	0
hsa-miR-150-3p	0	0	0	0
hsa-miR-150-5p	0	0	0	0
hsa-miR-151a-5p	0	0	0	0
hsa-miR-152-3p	2	4	0	2
hsa-miR-152-5p	0	0	0	0
hsa-miR-153-3p	0	0	0	0
hsa-miR-154-5p	0	0	0	0
hsa-miR-155-5p	0	0	0	0
hsa-miR-15a-5p	0	0	0	0
hsa-miR-16-5p	1	0	0	0.333333
hsa-miR-181a-2-3p	0	1	0	0.333333
hsa-miR-181a-3p	0	0	0	0
hsa-miR-181b-3p	0	0	0	0
hsa-miR-181b-5p	2	2	0	1.33333
hsa-miR-181c-3p	0	0	0	0
hsa-miR-181c-5p	0	0	0	0
hsa-miR-1827	0	0	0	0
hsa-miR-184	0	0	0	0
hsa-miR-187-3p	0	0	0	0
hsa-miR-187-5p	0	0	0	0
hsa-miR-188-5p	0	0	0	0
hsa-miR-18a-5p	2	2	0	1.33333
hsa-miR-1908-3p	1	0	0	0.333333
hsa-miR-1909-3p	1	1	0	0.666667
hsa-miR-190a-5p	0	0	0	0
hsa-miR-191-3p	0	1	0	0.333333
hsa-miR-1915-3p	1	0	0	0.333333
hsa-mir-192	0	0	0	0
hsa-miR-192-3p	0	0	0	0
hsa-miR-193a-3p	0	0	0	0
hsa-miR-193a-5p	0	0	0	0
hsa-miR-193b-5p	2	2	0	1.33333
hsa-miR-194-3p	2	0	0	0.666667
hsa-miR-195-3p	0	0	0	0
hsa-miR-195-5p	0	0	0	0
hsa-mir-199a-2	0	0	0	0
hsa-miR-199a-5p	0	0	0	0
hsa-miR-199b-5p	0	0	0	0
hsa-miR-19a-3p	0	0	0	0
hsa-miR-19b-1-5p	0	0	0	0
hsa-miR-200a-3p	1	2	0	1
hsa-miR-200a-5p	2	0	0	0.666667
hsa-miR-200b-5p	0	0	0	0
hsa-miR-203a-3p	0	0	0	0
hsa-miR-204-5p	0	0	0	0
hsa-miR-205-5p	0	0	0	0
hsa-miR-206	0	0	0	0
hsa-miR-20b-5p	0	0	0	0
hsa-miR-21-3p	1	0	0	0.333333
hsa-miR-210-5p	0	0	0	0
hsa-miR-211-5p	0	0	0	0
hsa-miR-2110	1	0	0	0.333333
hsa-miR-212-3p	0	0	0	0
hsa-miR-212-5p	0	0	0	0
hsa-miR-214-3p	0	0	0	0
hsa-miR-214-5p	0	0	0	0
hsa-miR-215-5p	3	1	0	1.33333
hsa-miR-216a-3p	0	0	0	0
hsa-miR-216a-5p	0	0	0	0
hsa-miR-216b-5p	0	0	0	0
hsa-miR-217	0	0	0	0
hsa-miR-218-5p	0	0	0	0
hsa-miR-219a-5p	0	0	0	0
hsa-miR-22-5p	1	0	0	0.333333
hsa-miR-221-5p	1	1	0	0.666667
hsa-miR-222-5p	0	0	0	0
hsa-miR-223-3p	0	1	0	0.333333
hsa-miR-223-5p	0	0	0	0
hsa-miR-23a-5p	0	0	0	0
hsa-miR-23b-5p	0	0	0	0
hsa-miR-23c	0	0	0	0
hsa-miR-24-1-5p	0	0	0	0
hsa-miR-24-2-5p	0	0	0	0
hsa-miR-25-5p	0	0	0	0
hsa-miR-26a-1-3p	0	0	0	0
hsa-miR-26a-2-3p	0	0	0	0
hsa-miR-26b-3p	0	0	0	0
hsa-miR-27a-3p	2	3	0	1.66667
hsa-miR-27b-5p	0	0	0	0
hsa-miR-28-5p	0	0	0	0
hsa-miR-296-3p	0	0	0	0
hsa-miR-299-3p	0	0	0	0
hsa-miR-29a-5p	0	0	0	0
hsa-miR-29b-1-5p	1	0	0	0.333333
hsa-miR-29b-2-5p	0	0	0	0
hsa-miR-29b-3p	0	0	0	0
hsa-miR-29c-3p	0	0	0	0
hsa-miR-29c-5p	0	0	0	0
hsa-miR-301a-3p	0	0	0	0
hsa-miR-301a-5p	0	0	0	0
hsa-miR-301b-3p	1	0	0	0.333333
hsa-miR-301b-5p	0	0	0	0
hsa-miR-3074-5p	0	0	0	0
hsa-miR-30a-3p	2	0	0	0.666667
hsa-miR-30c-1-3p	0	0	0	0
hsa-mir-30c-2	0	0	0	0
hsa-miR-30c-2-3p	0	1	0	0.333333
hsa-miR-30d-3p	0	0	0	0
hsa-miR-31-3p	0	0	0	0
hsa-miR-3124-5p	1	0	0	0.333333
hsa-miR-3127-3p	0	1	0	0.333333
hsa-miR-3127-5p	0	2	0	0.666667
hsa-miR-3128	0	1	0	0.333333
hsa-miR-3144-3p	1	0	0	0.333333
hsa-miR-3158-3p	1	0	0	0.333333
hsa-miR-3180	1	0	0	0.333333
hsa-miR-3191-3p	1	0	0	0.333333
hsa-miR-32-3p	0	0	0	0
hsa-miR-32-5p	0	0	0	0
hsa-miR-3200-3p	0	1	0	0.333333
hsa-miR-320c	3	8	0	3.66667
hsa-miR-320d	1	5	0	2
hsa-miR-324-5p	1	0	0	0.333333
hsa-miR-328-5p	0	0	0	0
hsa-miR-329-5p	0	0	0	0
hsa-miR-330-5p	0	0	0	0
hsa-miR-331-3p	2	0	0	0.666667
hsa-miR-331-5p	0	0	0	0
hsa-miR-338-5p	0	0	0	0
hsa-miR-33a-5p	0	0	0	0
hsa-miR-340-3p	3	0	0	1
hsa-miR-340-5p	0	0	0	0
hsa-miR-342-5p	0	0	0	0
hsa-miR-34a-3p	0	0	0	0
hsa-miR-34a-5p	1	1	0	0.666667
hsa-miR-34b-3p	0	0	0	0
hsa-miR-34c-3p	0	0	0	0
hsa-miR-34c-5p	0	0	0	0
hsa-miR-3591-5p	0	0	0	0
hsa-miR-3605-5p	0	1	0	0.333333
hsa-miR-3607-3p	0	0	0	0
hsa-miR-362-5p	0	0	0	0
hsa-miR-3620-5p	0	1	0	0.333333
hsa-miR-363-3p	0	0	0	0
hsa-miR-365a-3p	0	0	0	0
hsa-miR-365a-5p	1	0	0	0.333333
hsa-miR-365b-5p	0	0	0	0
hsa-miR-3691-3p	1	0	0	0.333333
hsa-miR-370-3p	0	0	0	0
hsa-miR-372-3p	1	2	0	1
hsa-miR-374b-3p	0	0	0	0
hsa-miR-374c-5p	0	0	0	0
hsa-miR-375	1	0	0	0.333333
hsa-miR-376a-5p	0	0	0	0
hsa-miR-377-3p	0	0	0	0
hsa-miR-378a-5p	1	0	0	0.333333
hsa-miR-378b	0	0	0	0
hsa-mir-378c	0	2	0	0.666667
hsa-miR-378c	0	0	0	0
hsa-miR-378d	0	2	0	0.666667
hsa-miR-378e	0	0	0	0
hsa-miR-378f	0	0	0	0
hsa-miR-378g	0	0	0	0
hsa-miR-378h	0	0	0	0
hsa-miR-378i	0	0	0	0
hsa-miR-379-3p	0	0	0	0
hsa-miR-379-5p	0	0	0	0
hsa-miR-381-3p	0	0	0	0
hsa-miR-382-3p	0	0	0	0
hsa-miR-382-5p	0	0	0	0
hsa-miR-3909	1	0	0	0.333333
hsa-miR-3929	0	1	0	0.333333
hsa-miR-3940-3p	1	0	0	0.333333
hsa-miR-3944-3p	0	1	0	0.333333
hsa-miR-3944-5p	0	1	0	0.333333
hsa-miR-409-3p	0	0	0	0
hsa-miR-409-5p	0	0	0	0
hsa-miR-411-3p	0	0	0	0
hsa-miR-411-5p	0	0	0	0
hsa-miR-421	1	2	0	1
hsa-miR-424-5p	0	0	0	0
hsa-miR-4289	0	0	0	0
hsa-miR-429	0	1	0	0.333333
hsa-miR-433-3p	0	0	0	0
hsa-miR-4485-3p	0	0	0	0
hsa-miR-450a-1-3p	0	0	0	0
hsa-miR-450a-5p	0	0	0	0
hsa-miR-450b-5p	0	0	0	0
hsa-miR-4510	0	0	0	0
hsa-miR-451a	0	0	0	0
hsa-miR-454-3p	1	0	0	0.333333
hsa-miR-454-5p	1	0	0	0.333333
hsa-miR-4657	0	0	0	0
hsa-miR-4734	0	1	0	0.333333
hsa-miR-4741	1	0	0	0.333333
hsa-miR-4770	0	0	0	0
hsa-miR-485-3p	0	0	0	0
hsa-miR-485-5p	0	0	0	0
hsa-miR-490-3p	0	0	0	0
hsa-miR-491-5p	0	0	0	0
hsa-miR-493-5p	0	0	0	0
hsa-miR-495-3p	0	0	0	0
hsa-miR-497-5p	0	0	0	0
hsa-miR-499a-5p	0	0	0	0
hsa-miR-5001-3p	1	0	0	0.333333
hsa-miR-5001-5p	0	1	0	0.333333
hsa-miR-501-5p	2	0	0	0.666667
hsa-miR-503-3p	0	0	0	0
hsa-miR-503-5p	0	0	0	0
hsa-miR-504-5p	0	0	0	0
hsa-miR-5095	1	3	0	1.33333
hsa-miR-511-3p	0	0	0	0
hsa-miR-522-3p	3	0	0	1
hsa-miR-532-3p	0	0	0	0
hsa-miR-542-3p	0	0	0	0
hsa-miR-543	1	0	0	0.333333
hsa-miR-548am-3p	1	0	0	0.333333
hsa-miR-548j-5p	0	1	0	0.333333
hsa-miR-549a	1	0	0	0.333333
hsa-miR-582-5p	0	0	0	0
hsa-miR-592	0	0	0	0
hsa-miR-6128	0	0	0	0
hsa-miR-6130	0	0	0	0
hsa-miR-615-3p	1	0	0	0.333333
hsa-miR-616-3p	0	1	0	0.333333
hsa-miR-616-5p	0	1	0	0.333333
hsa-miR-629-5p	2	1	0	1
hsa-miR-636	1	1	0	0.666667
hsa-miR-6511a-3p	0	2	0	0.666667
hsa-miR-6511b-3p	0	1	0	0.333333
hsa-miR-6511b-5p	1	0	0	0.333333
hsa-miR-6515-3p	0	1	0	0.333333
hsa-miR-6516-5p	0	0	0	0
hsa-miR-652-5p	0	0	0	0
hsa-miR-664a-3p	0	0	0	0
hsa-miR-664b-5p	0	1	0	0.333333
hsa-miR-668-3p	0	0	0	0
hsa-miR-671-3p	2	1	0	1
hsa-miR-6729-3p	1	0	0	0.333333
hsa-miR-6747-3p	1	0	0	0.333333
hsa-miR-6753-3p	1	0	0	0.333333
hsa-miR-6761-5p	0	1	0	0.333333
hsa-miR-6770-3p	0	1	0	0.333333
hsa-miR-6770-5p	1	0	0	0.333333
hsa-miR-6807-5p	0	3	0	1
hsa-miR-6842-3p	1	0	0	0.333333
hsa-miR-6850-5p	1	0	0	0.333333
hsa-miR-6866-3p	1	0	0	0.333333
hsa-miR-7-1-3p	0	1	0	0.333333
hsa-miR-708-5p	0	0	0	0
hsa-miR-7111-5p	0	1	0	0.333333
hsa-miR-744-3p	0	0	0	0
hsa-miR-7854-3p	0	1	0	0.333333
hsa-miR-7976	0	1	0	0.333333
hsa-miR-802	0	0	0	0
hsa-miR-874-5p	0	0	0	0
hsa-miR-9-5p	0	0	0	0
hsa-miR-92a-1-5p	2	0	0	0.666667
hsa-miR-933	1	0	0	0.333333
hsa-miR-937-3p	1	0	0	0.333333
hsa-miR-942-5p	2	1	0	1
hsa-miR-98-3p	0	0	0	0
hsa-miR-98-5p	0	0	0	0
hsa-miR-99a-3p	0	0	0	0

## Sheet: Sheet1
miRNA	HepG2_EV_1	HepG2_EV_2	HepG2_EV_3	Ave value
hsa-miR-191-5p	1275	2386	1726	1795.67			205 miRNAs
hsa-miR-148a-3p	914	1367	888	1056.33
hsa-miR-320a	646	1162	910	906
hsa-miR-423-5p	645	1007	881	844.333
hsa-miR-483-5p	674	904	667	748.333
hsa-miR-21-5p	637	268	219	374.667
hsa-miR-423-3p	318	338	226	294
hsa-miR-192-5p	234	327	259	273.333
hsa-miR-92a-3p	268	218	153	213
hsa-miR-122-5p	216	98	130	148
hsa-miR-378a-3p	143	142	111	132
hsa-miR-183-5p	85	154	98	112.333
hsa-miR-26a-5p	152	107	60	106.333
hsa-miR-30d-5p	135	104	57	98.6667
hsa-miR-182-5p	75	125	82	94
hsa-miR-146a-5p	85	129	55	89.6667
hsa-miR-99b-5p	132	83	54	89.6667
hsa-miR-3615	92	89	69	83.3333
hsa-miR-342-3p	96	90	47	77.6667
hsa-miR-24-3p	80	74	47	67
hsa-miR-140-3p	72	67	35	58
hsa-miR-25-3p	66	65	38	56.3333
hsa-miR-151a-3p	70	52	39	53.6667
hsa-miR-93-5p	56	64	38	52.6667
hsa-miR-146b-5p	71	63	22	52
hsa-let-7g-5p	49	55	39	47.6667
hsa-miR-1292-5p	35	55	45	45
hsa-miR-224-5p	50	49	33	44
hsa-miR-330-3p	46	52	32	43.3333
hsa-miR-1307-3p	36	48	42	42
hsa-miR-574-3p	39	45	33	39
hsa-miR-484	30	47	39	38.6667
hsa-miR-483-3p	55	35	25	38.3333
hsa-miR-532-5p	37	38	32	35.6667
hsa-miR-193b-3p	25	38	32	31.6667
hsa-miR-186-5p	33	30	21	28
hsa-miR-197-3p	30	31	17	26
hsa-miR-221-3p	38	20	18	25.3333
hsa-miR-17-5p	29	28	16	24.3333
hsa-miR-455-5p	26	23	23	24
hsa-miR-200b-3p	28	24	14	22
hsa-miR-20a-5p	21	25	17	21
hsa-miR-941	22	23	15	20
hsa-miR-1246	14	32	13	19.6667
hsa-miR-185-5p	10	29	19	19.3333
hsa-miR-23b-3p	21	22	14	19
hsa-miR-30c-5p	20	13	21	18
hsa-miR-106b-3p	23	18	10	17
hsa-miR-28-3p	22	25	4	17
hsa-miR-1180-3p	18	16	15	16.3333
hsa-let-7a-5p	23	16	10	16.3333
hsa-miR-29a-3p	19	15	13	15.6667
hsa-miR-148b-3p	14	25	7	15.3333
hsa-miR-128-3p	29	8	8	15
hsa-miR-361-3p	15	14	15	14.6667
hsa-miR-99b-3p	12	20	12	14.6667
hsa-miR-22-3p	21	7	12	13.3333
hsa-miR-425-5p	22	9	9	13.3333
hsa-miR-125a-5p	20	10	9	13
hsa-miR-222-3p	21	12	5	12.6667
hsa-miR-148a-5p	23	7	7	12.3333
hsa-miR-320b	10	11	13	11.3333
hsa-miR-345-5p	10	9	12	10.3333
hsa-let-7i-5p	12	10	9	10.3333
hsa-miR-23a-3p	11	7	10	9.33333
hsa-miR-744-5p	7	9	11	9
hsa-miR-4326	14	6	7	9
hsa-miR-7-5p	18	5	4	9
hsa-miR-328-3p	12	6	8	8.66667
hsa-miR-30e-3p	16	6	3	8.33333
hsa-miR-339-3p	8	6	9	7.66667
hsa-let-7f-5p	12	7	4	7.66667
hsa-miR-425-3p	12	5	5	7.33333
hsa-miR-7706	5	8	8	7
hsa-miR-455-3p	14	3	4	7
hsa-miR-26b-5p	11	6	3	6.66667
hsa-miR-361-5p	2	12	5	6.33333
hsa-miR-339-5p	12	6	1	6.33333
hsa-let-7c-5p	11	6	1	6
hsa-miR-3934-5p	2	8	7	5.66667
hsa-miR-103a-3p	6	5	6	5.66667
hsa-miR-760	6	5	6	5.66667
hsa-miR-501-3p	5	7	5	5.66667
hsa-miR-149-5p	7	6	4	5.66667
hsa-miR-194-5p	7	7	3	5.66667
hsa-miR-181a-5p	7	3	4	4.66667
hsa-miR-625-3p	6	6	2	4.66667
hsa-miR-27b-3p	6	0	7	4.33333
hsa-miR-145-5p	7	3	3	4.33333
hsa-miR-877-3p	5	3	4	4
hsa-miR-940	2	6	4	4
hsa-miR-30e-5p	8	3	1	4
hsa-miR-500a-3p	3	5	3	3.66667
hsa-miR-126-3p	7	2	2	3.66667
hsa-miR-210-3p	7	2	2	3.66667
hsa-miR-320c	3	8	0	3.66667
hsa-miR-877-5p	4	3	3	3.33333
hsa-miR-27a-5p	5	3	2	3.33333
hsa-miR-874-3p	4	4	2	3.33333
hsa-miR-652-3p	1	1	6	2.66667
hsa-miR-93-3p	4	1	3	2.66667
hsa-miR-1303	3	4	1	2.66667
hsa-miR-671-5p	2	5	1	2.66667
hsa-miR-100-5p	5	3	0	2.66667
hsa-miR-106b-5p	2	0	5	2.33333
hsa-miR-664a-5p	1	2	4	2.33333
hsa-miR-1269b	3	2	2	2.33333
hsa-miR-324-3p	3	2	2	2.33333
hsa-miR-4449	2	3	2	2.33333
hsa-miR-574-5p	3	2	2	2.33333
hsa-miR-99a-5p	2	4	1	2.33333
hsa-miR-18a-3p	0	2	4	2
hsa-miR-1290	1	3	2	2
hsa-miR-219a-1-3p	2	2	2	2
hsa-miR-335-5p	4	0	2	2
hsa-miR-4746-5p	2	2	2	2
hsa-miR-135b-5p	4	2	0	2
hsa-miR-152-3p	2	4	0	2
hsa-miR-320d	1	5	0	2
hsa-miR-4745-5p	2	0	3	1.66667
hsa-miR-628-3p	1	1	3	1.66667
hsa-miR-200c-3p	1	2	2	1.66667
hsa-miR-548o-3p	3	1	1	1.66667
hsa-miR-6859-5p	2	2	1	1.66667
hsa-miR-27a-3p	2	3	0	1.66667
hsa-miR-1304-5p	0	0	4	1.33333
hsa-miR-3190-3p	0	1	3	1.33333
hsa-miR-326	2	0	2	1.33333
hsa-miR-505-3p	2	0	2	1.33333
hsa-let-7b-5p	1	2	1	1.33333
hsa-miR-143-3p	2	1	1	1.33333
hsa-miR-181d-5p	3	0	1	1.33333
hsa-miR-30a-5p	1	2	1	1.33333
hsa-miR-335-3p	1	2	1	1.33333
hsa-miR-576-3p	1	2	1	1.33333
hsa-miR-766-3p	2	1	1	1.33333
hsa-miR-769-5p	1	2	1	1.33333
hsa-miR-96-5p	2	1	1	1.33333
hsa-miR-181b-5p	2	2	0	1.33333
hsa-miR-18a-5p	2	2	0	1.33333
hsa-miR-193b-5p	2	2	0	1.33333
hsa-miR-215-5p	3	1	0	1.33333
hsa-miR-5095	1	3	0	1.33333
hsa-miR-16-2-3p	0	1	2	1
hsa-miR-452-5p	0	1	2	1
hsa-miR-502-3p	0	1	2	1
hsa-miR-584-5p	0	1	2	1
hsa-miR-10a-5p	2	0	1	1
hsa-miR-140-5p	1	1	1	1
hsa-miR-190b	0	2	1	1
hsa-miR-30b-5p	1	1	1	1
hsa-miR-3170	0	2	1	1
hsa-miR-4429	1	1	1	1
hsa-miR-651-5p	0	2	1	1
hsa-miR-1254	0	3	0	1
hsa-miR-1301-3p	2	1	0	1
hsa-miR-200a-3p	1	2	0	1
hsa-miR-340-3p	3	0	0	1
hsa-miR-372-3p	1	2	0	1
hsa-miR-421	1	2	0	1
hsa-miR-522-3p	3	0	0	1
hsa-miR-629-5p	2	1	0	1
hsa-miR-671-3p	2	1	0	1
hsa-miR-6807-5p	0	3	0	1
hsa-miR-942-5p	2	1	0	1
hsa-miR-3174	0	0	2	0.666667
hsa-miR-3180-5p	0	0	2	0.666667
hsa-miR-3928-3p	0	0	2	0.666667
hsa-miR-92b-3p	0	0	2	0.666667
hsa-miR-101-3p	1	0	1	0.666667
hsa-miR-1306-5p	1	0	1	0.666667
hsa-miR-132-3p	0	1	1	0.666667
hsa-miR-146b-3p	1	0	1	0.666667
hsa-miR-199b-3p	1	0	1	0.666667
hsa-miR-2277-5p	0	1	1	0.666667
hsa-miR-320e	0	1	1	0.666667
hsa-miR-374b-5p	1	0	1	0.666667
hsa-miR-4654	0	1	1	0.666667
hsa-miR-4755-5p	0	1	1	0.666667
hsa-miR-486-5p	0	1	1	0.666667
hsa-miR-505-5p	1	0	1	0.666667
hsa-miR-589-5p	1	0	1	0.666667
hsa-miR-659-5p	1	0	1	0.666667
hsa-miR-6728-5p	1	0	1	0.666667
hsa-miR-6862-5p	1	0	1	0.666667
hsa-let-7e-5p	0	2	0	0.666667
hsa-miR-127-3p	1	1	0	0.666667
hsa-miR-1287-5p	2	0	0	0.666667
hsa-miR-1291	0	2	0	0.666667
hsa-miR-1293	1	1	0	0.666667
hsa-miR-1307-5p	0	2	0	0.666667
hsa-miR-1909-3p	1	1	0	0.666667
hsa-miR-194-3p	2	0	0	0.666667
hsa-miR-200a-5p	2	0	0	0.666667
hsa-miR-221-5p	1	1	0	0.666667
hsa-miR-30a-3p	2	0	0	0.666667
hsa-miR-3127-5p	0	2	0	0.666667
hsa-miR-331-3p	2	0	0	0.666667
hsa-miR-34a-5p	1	1	0	0.666667
hsa-mir-378c	0	2	0	0.666667
hsa-miR-378d	0	2	0	0.666667
hsa-miR-501-5p	2	0	0	0.666667
hsa-miR-636	1	1	0	0.666667
hsa-miR-6511a-3p	0	2	0	0.666667
hsa-miR-92a-1-5p	2	0	0	0.666667
